# Supplementary material for: Discovery of first-in-class inhibitors of ASH1L histone methyltransferase with anti-leukemic activity
Source: Nat Commun. 2021 May 14;12:2792. doi: 10.1038/s41467-021-23152-6 (PMC8121805; doi:10.1038/s41467-021-23152-6)
Supplement: Supplementary file 3 — Source Data [file 41467_2021_23152_MOESM3_ESM.xlsx]

## Sheet: Fig 1
	Fig 1a
			normalized colony number (%)
			WT Ash1L		ΔSET Ash1L
		MLL-AF9	95	105	11	14
		MLL-AF6	107	93	28	33
		HM-2	110	90	75	85
		E2A-HLF	112	88	84	83
		Vector	0	0	0	0
	Fig 1d		relative expression in MLL-AF9								relative expression in MLL-AF6
			WT Ash1L		ΔSET Ash1L						WT Ash1L		ΔSET Ash1L
		Hoxa5	1.01348	0.986518	0.081965	0.087884				Hoxa5	1.00838	0.99162	0.055213	0.095617
		Hoxa7	1.0351	0.964896	0.347085	0.55565				Hoxa9	0.798233	1.20177	0.117672	0.181212
		Hoxa9	1.02875	0.971248	0.063288	0.064447				Hoxa10	0.960743	1.03926	0.050545	0.07047
		Hoxa10	0.908883	1.09112	0.038217	0.031707				Meis1	1.0293	0.970702	0.08609	0.148065
		Meis1	0.972671	1.02733	0.275134	0.314083				Mef2C	0.884859	1.11514	0.247847	0.256631
		Mef2C	0.859718	1.14028	0.000172	0.004221

## Sheet: Fig 2
	Fig 2e		Log[2] (M)	% activity
			-2.92082	-0.36826	-0.35059		Log[3] (M)	% actvity
			-3.39794	16.0357	15.8766		-3.69897	9.18642	9.69949
			-3.87506	38.4321	41.7641		-4.17609	18.9348	13.291
			-4.35218	49.8512	57.5848		-4.65321	40.9235	30.2223
			-4.8293	59.6441	71.2665		-5.13033	68.7027	45.0281
			-5.30642	79.3978	82.615		-5.60746	106.01	80.1368
			-5.78355	85.6112	97.322		-6.08458	97.0728	88.0528
			-6.26067	88.298	98.5328		-6.5617	107.183	116.125
			Log[4] (M)	% activity			Log[AS-5] (M)	% activity
			-3.39794	6.03261	2.5275		-3.69897	2.66242	1.92348
			-3.87506	27.0096	20.8578		-4.17609	6.81381	8.13395
			-4.35218	40.1717	36.6844		-4.65321	17.9312	20.7044
			-4.8293	67.3184	49.0775		-5.13033	34.0137	31.5644
			-5.30643	79.0319	80.9812		-5.60746	45.8867	60.6988
			-5.78355	102.423	86.0958		-6.08458	80.7749	70.6538
			-6.26067	109.022	106.93		-6.5617	92.8804	81.5471
			-6.73779	106.089	90.3699		-7.03882	105.285	87.6496
	Fig 2f		ASH1L-AS-5 molar ratio	kcal/mole of injectant
			0.12083	-11648.3
			0.18186	-13231.7
			0.2433	-11678.6
			0.30515	-11475.1
			0.36741	-11317.2
			0.43008	-10998.9
			0.49316	-10679.7
			0.55666	-10389.6
			0.62056	-10042.7
			0.68487	-9579.7
			0.7496	-9123.74
			0.81473	-8548.86
			0.88027	-7938.47
			0.94623	-7340.59
			1.0126	-6928.78
			1.07937	-5852.59
			1.14656	-5058.91
			1.21416	-4429.92
			1.28216	-3902.54
			1.35058	-3390.49
			1.41941	-2944.08
			1.48865	-2536.04
			1.5583	-2250.86
			1.62836	-1941.24
			1.69883	-1790.53
			1.76971	-1545.36
			1.841	-1413.63
			1.9127	-1226.06

## Sheet: Fig 4
Fig 4b												Fig 4c	ASH1L-AS-6 molar ratio	kcal/mole of injectant
													0.11807	-11246.4
	Log[AS-6] (M)	% Ash1L activity			Log[AS-85] (M)	% Ash1L activity							0.1777	-11322.9
	-4.30103	1.73837	1.66997		-4.30103	2.18851	2.05372						0.23774	-10791.3
	-4.77815	3.75601	3.76741		-4.77815	4.16212	3.98154						0.29817	-10732.5
	-5.25527	11.1883	10.5157		-5.25527	9.07833	9.46491						0.35901	-9782.76
	-5.73239	21.2537	22.3366		-5.73239	21.6246	22.6012						0.42025	-9663.91
	-6.20951	43.4826	43.4712		-6.20951	37.94	42.9783						0.48189	-10775.2
	-6.68664	67.2383	63.4766		-6.68664	69.8257	69.3043						0.54393	-10715.4
	-7.16376	91.6895	87.848		-7.16376	79.2157	85.1671						0.60637	-9933.24
	-7.64088	95.2694	95.9989		-7.64088	98.9113	91.7468						0.66922	-8772.37
													0.73246	-9364.15
													0.79611	-8515.72
													0.86015	-7978.74
	Log[AS-99] (M)	% Ash1L activity			Log[AS-nc] (M)	% Ash1L activity							0.9246	-7803.21
	-4.47756	8.02601	7.04629		-3	8.53419	3.26727						0.98945	-6755.68
	-4.95468	7.88487	8.83969		-3.47712	48.6163	37.7254						1.0547	-5055.66
	-5.4318	19.8492	20.721		-3.95424	56.4006	63.2923						1.12035	-4615.08
	-5.90892	39.9668	41.37		-4.43136	67.1309	48.4913						1.1864	-3479.46
	-6.38604	54.48	62.9904		-4.90849	72.7906	62.8102						1.25286	-2829.48
	-6.86316	68.9352	70.795		-5.38561	70.7731	79.0573						1.31971	-1959.3
	-7.34028	77.8524	81.0157		-5.86273	90.948	119.086						1.38696	-1356.36
	-7.8174	89.4762	87.1265										1.45462	-995.882
													1.52268	-907.284
													1.59114	-714.764
													1.66	-522.476
													1.72926	-100.834
													1.79892	-71.6941
													1.86898	-272.139
fig 4d									Fig 4f
											% Activity
		[Nucloesome]/Km	IC50 (μM)							ASH1L	2.43633	2.39308
		0.25	0.262							DOT1L	93.8212	107.139
		0.5	0.4045							EZH2	119.029	100.511
		1	0.4575							G9a	91.9579	90.9081
		1.5	0.251							GLP	119.954	100.569
		2.5	0.267							MLL1	69.7738	50.0453
		5	0.296							MLL4	71.6922	79.3828
										NSD1	113.763	112.297
										NSD2	101.756	92.1258
										NSD3	128.837	145.465
										PRDM9	100.979	96.7761
										PRMT1	110.616	121.918
										PRMT3	114.852	106.333
										PRMT4	110.439	102.829
										PRMT6	107.332	104.772
										SETD2	99.1882	101.276
										SET7/9	85.3173	81.6869
										SMYD1	68.7304	81.0684
										SMYD2	102.085	79.4042
										SUV39H2	78.6146	88.6773
fig 4d
		[Nucloesome]/Km	IC50 (μM)
		0.25	0.262
		0.5	0.4045
		1	0.4575
		1.5	0.251
		2.5	0.267
		5	0.296

## Sheet: Fig 5
	Fig 5a
		log[AS-99]	% activity KOPN-8				% activity MOLM-13				% activity MV4;11				% activity RS4;11				% activity K562				% activity SET2
		-4.92082	5.25068	4.97967	4.97968	5.11518	3.13037	3.13037	3.05402	2.97767	1.58765	1.58765	1.58765	2.02867	2.65521	2.34284	2.34284	2.18665	34.51	35.23	31.55	35.55	96.0299	95.2049	87.6257	88.1928
		-5.22185	1.86314	1.72764	1.72764	2.13415	1.14526	1.06891	1.14526	1.22161	0.61742	0.705623	0.705623	0.970232	2.03046	1.71808	1.87427	2.65521	83.83	82.23	83.51	86.83	99.0204	97.9376	92.5754	93.5035
		-5.52288	50.2371	54.1667	51.0501	53.0827	67.0357	69.5553	72.2275	71.6931	22.9327	24.6086	18.5226	19.2282	64.3499	67.786	71.3784	67.786	95.95	103.51	103.55	93.67	97.5767	104.589	99.7938	98.0407
		-5.82391	80.5894	71.1043	76.5244	75.7114	99.1792	96.2016	97.7286	103.76	65.4465	63.065	69.151	68.269	99.4924	89.8087	86.9973	90.4334	96.63	103.59	103.23	96.55	91.6473	94.4831	88.9662	87.9866
		-6.12494	90.8875	88.855	90.6165	83.977	111.472	117.274	111.243	116.205	88.9085	99.8456	101.963	98.4344	82.4678	84.9668	84.4982	89.3401	84.15	92.83	97.87	96.55	83.7071	89.6365	81.1807	83.8618
		-6.42597	97.1206	99.8306	104.844	96.4431	98.5684	93.0712	98.6448	96.736	97.7288	98.9636	100.639	102.668	93.2448	101.679	101.679	103.397	86.31	85.15	89.55	92.55	83.5525	88.76	84.5321	85.1508
		-6.727	96.0366	101.457	104.844	97.6626	88.6429	102.539	104.066	104.753									85.67	82.35	87.23	83.91	86.1304	85.9242	90.513	87.1101
	Fig 5b
		log[AS-nc]	% activity KOPN-8				% activity MOLM-13				% activity MV4;11				% activity RS4;11				% activity K562				% activity SET2
		-4.92082	88.0603	89.0658	78.5086	67.1135	79.465	80.5109	111.082	96.078	33.9271	38.4523	37.682	37.2006	85.5125	87.6993	89.3394	75.672	87.2356	88.3293	79.0617	81.4793	98.5542	101.644	102.951	102.436
		-5.22185	96.2715	87.8928	88.5631	98.2824	91.4119	88.8777	88.5559	94.107	75.4242	68.4439	74.2207	76.0501	105.376	104.647	93.5307	91.5262	96.906	94.8338	87.581	99.8993	96.2567	98.5146	98.9107	94.9495
		-5.52288	93.4227	96.9418	95.7687	88.2279	100.261	95.3942	100.744	98.5318	93.14	102.624	98.3873	102.19	102.096	100.638	93.713	78.4055	91.5527	87.8688	87.2356	88.1566	90.1168	94.8703	93.8007	101.723
		-5.82391	91.9145	89.5685	90.7415	92.2497	98.572	96.1183	100.945	90.7281	95.1619	88.5666	92.2253	96.7986	120.137	113.941	76.4009	77.1298	106.979	101.569	98.9783	92.4737	80.8081	86.1953	84.7693	93.5235
		-6.12494	92.2497	92.4173	96.2715	88.7306	105.41	99.4972	101.227	102.474	101.179	95.4026	92.466	99.4464	99.7267	104.647	99.7267	93.8952	95.2367	84.818	86.8902	88.0414	93.2858	94.8703	102.04	107.625
		-6.42597	96.439	101.969	107.164	94.4282	103.801	99.1352	97.8479	99.2156	105.753	96.7024	99.7834	97.7615	106.287	103.553	98.8155	91.344	88.8473	100.475	98.4026	99.0934	105.803	101.208	102.278	90.711
					AS-99
	Fig 5c		DMSO		6 uM		3 uM		1.5 uM
			72	86	86	64	70	68	68	88
	Fig 5d			MV4;11 % CD11B+ cells
				AS-99
			DMSO	6 uM	4.5 uM	3 uM	1.5 uM
			2.41	35.3	18.4	3.77	3.09
			2.37	55.8	39.8	4.48	2.65
			1.79	53.8	19.2	6.27	1.42
				KOPN8 % CD11B+ cells
				AS-99
			DMSO	4 uM	3 uM	2 uM	1 uM
			2.57	24.5	12.9	7.78	5.69
			2.44	25.6	10.3	8.76	3.82
			2.22		9.53	7.98	3.42
				K562 % CD11B+ cells
				AS-99
			DMSO	8 uM	6 uM	4 uM	2 uM
			0.67	0.73	0.56	0.34	0.43
			1.02	0.97	0.39	0.52	0.58
			0.64	0.76	0.38	0.4	0.36
				MV4;11 % Annexin V/PI+ cells
	Fig 5f			AS-99
			DMSO	6 uM	4.5 uM	3 uM	1.5 uM
			7.05	46.2	21.9	5.84	7.17
			4.66	44.9	12.8	5.81	6.98
			6.58	93.4		5.56	5.31
				KOPN8 % Annexin V/PI+ cells
				AS-99
			DMSO	4 uM	3 uM	2 uM	1 uM
			3.76	31.1	6.23	6.92	4.46
			4.89	33	7.5	8.33	5.06
			3.85		8.51	6.49	4.65
				K562 % Annexin V/PI+ cells
				AS-99
			DMSO	8 uM	6 uM	4 uM	2 uM
			9.25	5.64	4.92	7.07	10.85
			9.82	10.26	4.78	5.34	7.41
			8.91	7.32	6.63	5.33	3.78

## Sheet: Fig 6
Fig 6a
		AS-99 (uM)		MEF2C			DLX2			MEIS1			FLT3		HOXA9					MNDA
		6	0.48	0.65	0.64	0.53	0.54	0.7	0.74	0.69	0.71	0.53	0.65	0.5	0.69	0.9	0.7		3.99	3.93	2.86
		4	0.59	0.77	0.68	0.44	0.5	0.58	0.77	0.75	0.89	0.67	0.76	0.61	0.76	0.94	0.79		2.92	2.39	3.74
		2	0.67	0.89	0.83	0.56	0.75	0.61	0.98	0.9	0.79	0.69	0.97	0.78	0.72	0.91	0.9		1.83	1.84	1.74
Fig 6b
		AS-99 (uM)	MEF2C			DLX2			MEIS1			FLT3			HOXA9					MNDA
		3	0.64	0.74	0.63	0.19	0.27	0.29	0.82	1.02	0.76	0.7	0.8	0.73	0.46	0.64	0.75		1.48	1.84	1.74
		1.5	0.67	0.84	0.78	0.27	0.49	0.51	0.83	0.98	0.83	0.91	1.04	0.98	0.53	0.74	0.87		0.88	0.88	0.91
Fig 6f
		days after transplantation	vehicle average radiance [p/s/cm2/sr]							AS-99 average radiance [p/s/cm2/sr]
		6	13000	15300	7290	7660	4010	5120		8750	6110	4700	4630	3760	10800	52500
		13	434000	221000	84100	384000	385000	216000		144000	199000	275000	78900	62500	231000	5680
		19	2010000	1550000	1190000	1390000	2760000	1430000		1090000	1090000	1280000	524000	386000	8110	9660
Fig 6g
			average radiance [p/s/cm2/sr]
			vehicle	AS-99
			2010000	1090000
			1550000	1090000
			1190000	1280000
			1390000	524000
			2760000	386000
			1430000	8110
				9660
			hCD45+ % in spleen				hCD45+ % in PB
Fig 6h			Vehicle	AS-99			Vehicle	AS-99
			19.1	2.39			2.5	6.6
			4	0.79			1.96	0.44
			2.31	1.14			7.42	0.41
			7	1.53			8.71	0.23
			9.18	0.61			7.29	0.21
			6.11	1.12			3.37	0.19
				0.041

## Sheet: Fig S1
Fig S1a		MLL-AF9 number of colonies
		Vector		WT Ash1L MLL-AF9		ΔSET Ash1L MLL-AF9						MLL-AF6 number of colonies
	1st	146	132	162	104	0	0					Vector		WT Ash1L		ΔSET Ash1L
	2nd	7	10	41	44	76	72				1st	146	132	204	117	107	113
	3rd	0	0	342	364	100	160				2nd	7	10	324	248	236	214
	4th	0	0	836	920	96	124				3rd	0	0	288	256	72	104
											4th	0	0	720	628	188	220
		HM-2 number of colonies										E2A-HLF number of colonies
		Vector		WT Ash1L		ΔSET Ash1L						Vector		WT Ash1L		ΔSET Ash1L
	1st	146	132	265	256	250	280				1st	146	132	210	281	292	240
	2nd	7	10	164	171	163	158				2nd	7	10	72	78	48	58
	3rd	0	0	156	140	176	144				3rd	0	0	632	548	408	360
	4th	0	0	220	180	150	170				4th	0	0	288	228	216	213
Fig S1d		MLL-AF6 relative expression
			WT Ash1L		ΔSET Ash1L
		CD11b	0.939999	1.06	0.985898	0.988799
		Ly-6G	0.966176	1.03382	6.44702	7.65749
		Gr-1	0.947799	1.0522	1.88098	2.23445
Fig S1e		HM-2 relative expression							E2A-HLF relative expression
			WT Ash1L		ΔSET Ash1L					WT Ash1L		ΔSET Ash1L
		Hoxa5	1.07705	0.922951	0.79893	0.976847			Hoxa5	1.03844	0.961556	0.633682	0.702685
		Hoxa9	0.898819	1.10118	0.845649	1.00971			Hoxa9	1.0718	0.928204	1.5073	1.46423
		Hoxa10	1.22318	0.776822	0.796183	0.721456			Hoxa10	0.977164	1.02284	1.97957	2.17072
		Meis1	1.05099	0.949012	0.689974	0.646179			Meis1	0.986278	1.01372	0.87619	0.899267
		Mef2C	0.891943	1.10806	0.923401	0.966913			Mef2C	1.16726	0.832742	0.300563	0.700895

## Sheet: Fig S4
Fig S4			% activity
		log[AS-6]	MOLM13				MV4;11
		-4.30103	44.6695	48.1072	45.8154	45.3243	54.5576	57.6227	55.8763	56.7674
		-4.60206	58.0929	58.2566	58.584	59.3207	56.8386	61.0443	58.6207	61.2225
		-4.90309	66.769	65.7868	64.8864	66.8508	61.2938	67.4597	60.9374	63.3253
		-5.20412	75.8543	77.8187	79.7831	79.8649	76.1205	82.5002	82.4289	79.6846
		-5.50515	91.8969	80.7653	85.3489	88.2955	94.9746	100.606	92.9787	93.7272
		-5.80618	93.7794	90.9965	88.7047	81.3382	95.5805	97.9685	95.0102	103.208
		-6.10721	102.456	101.555	98.1993	97.7901	95.9013	98.3962	101.354	104.348

## Sheet: Fig S5
Fig S5a		ASH1L-AS-85 molar ratio	kcal/mole of injectant		ASH1L-AS-99 molar ratio	kcal/mole of injectant
		0.07626	-11266.6		0.0572	-4998.86
		0.15305	-11449.3		0.11479	-5167.72
		0.23035	-11463.1		0.17277	-5295.97
		0.30818	-11000.1		0.23113	-5086.02
		0.38652	-10826.2		0.28989	-5232.27
		0.46539	-9542.48		0.34904	-5205.46
		0.54477	-8728.61		0.40858	-4953.93
		0.62467	-8584.2		0.46851	-5032.19
		0.7051	-7474.04		0.52882	-4579.79
		0.78604	-6231.96		0.58953	-4149.58
		0.8675	-5548.88		0.65063	-3920.41
		0.94949	-5315.77		0.71212	-3434.46
		1.03199	-4255.34		0.77399	-3548.93
		1.11501	-2827.03		0.83626	-3459.01
		1.19856	-3020.71		0.89892	-3180.83
		1.28262	-1940.25		0.96197	-2696.96
		1.3672	-1710.84		1.0254	-2190.71
		1.45231	-1126.01		1.08923	-1895.65
		1.53793	-913.166		1.15345	-2340.72
		1.62407	-794.4		1.21805	-1862.96
		1.71073	-497.96		1.28305	-1336.91
		1.79792	-527.6		1.34844	-1438.82
		1.88562	-481.884		1.41421	-766.575
		1.97384	-582.577		1.48038	-719.19
		2.06258	-645.306		1.54694	-317.897
		2.15185	-483.817		1.61388	-803.653
		2.24163	-251.935		1.68122	-432.118
		2.33193	-309.864		1.74895	-390.002
		2.42275	-378.393		1.81706	-330.539

## Sheet: Fig S7
Fig S7a			MV4;11 % activity
		log[AS-85]	d4				d7				d11
		-4.60206	15.9329	16.3522	18.0892	16.4121	5.04463	5.12767	5.21071	5.12767	1.16092	1.03192	1.11792	1.16092
		-4.90309	70.8595	67.0859	71.758	64.1509	25.0571	25.9705	23.8115	22.3998	9.6743	10.0613	9.02934	8.94335
		-5.20412	102.965	99.1914	99.9102	86.1336	53.1243	51.7127	52.7922	54.6191	37.1063	36.8053	36.9343	41.621
		-5.50515	92.5427	88.3498	97.8736	88.7691	76.7075	69.8983	73.8011	68.8188	72.8797	78.2113	64.4953	71.1168
		-5.80618	92.9021	93.6807	86.3133	87.2117	90.492	84.4301	90.3259	90.8242	77.7384	83.5429	90.8524	87.1977
		-6.10721	94.4594	94.1599	94.5792	108.955	101.951	92.1528	106.186	104.11	89.8205	93.8192	105.127	95.5821
		-6.40824	98.1731	105.9	87.9305	107.996	98.879	95.8896	100.374	104.858	115.404	96.872	95.3671	92.3573
			KOPN8 % activity
		log[AS-85]	d4				d7				d10
		-4.60206	16.3539	14.6687	8.54079	8.84718	5.4864	5.4864	5.4864	5.4864	12.6028	12.6028	11.8131	12.208
		-4.90309	78.3991	80.3907	79.1651	80.3906	47.9023	50.2997	49.1932	51.4062	23.001	25.765	16.1566	29.977
		-5.20412	76.2543	85.293	81.9226	91.2677	72.4297	74.2739	78.5154	71.5076	57.6176	47.8776	61.0398	75.3866
		-5.50515	81.7694	85.9058	95.8637	96.7828	82.5726	92.5311	77.2245	78.5154	103.817	88.6805	64.9885	80.7832
		-5.80618	78.2459	90.8081	100.766	94.0253	80.7284	79.9908	94.5597	75.0115	93.8137	85.6532	79.9934	79.7302
		-6.10721	86.825	91.4209	95.8637	91.5741	99.9078	107.284	86.6298	85.5233	118.032	101.579	87.2326	93.1556
		-6.40824	98.6212	103.37	102.911	95.0977	100.461	105.072	99.7234	94.7441	81.3096	91.971	84.7318	80.9148
Fig S7b
			% activity
		log[AS-85]	KOPN-8				MOLM-13				MV4;11				K562
		-4.60206	5.4864	5.4864	5.4864	5.4864	46.6646	47.2766	46.175	47.0318	5.04463	5.12767	5.21071	5.12767	94.8724	99.1495	96.3791	94.0462
		-4.90309	47.9023	50.2997	49.1932	51.4062	81.426	94.7674	77.6316	82.4051	25.0571	25.9705	23.8115	22.3998	126.464	120.486	116.938	123.451
		-5.20412	72.4297	74.2739	78.5154	71.5076	87.0563	95.9914	92.6867	98.1946	53.1243	51.7127	52.7922	54.6191	111.154	105.225	103.767	109.259
		-5.50515	82.5726	92.5311	77.2245	78.5154	82.6499	85.9547	94.1555	88.7699	76.7075	69.8983	73.8011	68.8188	104.836	103.329	104.35	109.745
		-5.80618	80.7284	79.9908	94.5597	75.0115	80.9364	84.3635	82.1603	93.6659	90.492	84.4301	90.3259	90.8242	94.1434	95.2126	95.6501	103.183
		-6.10721	99.9078	107.284	86.6298	85.5233	97.5826	103.213	93.6659	105.539	101.951	92.1528	106.186	104.11	95.2612	103.524	101.142	100.073
		-6.40824	100.461	105.071	99.7234	94.7441	70.6548	70.0428	76.1628	72.1236	98.879	95.8896	100.374	104.858	94.0462	95.8931	100.705	97.4484

## Sheet: Fig S9
Fig S9a			MV4;11 % CD11B+ cells					KOPN8 % CD11B+ cells
			AS-nc (uM)					AS-nc (uM)
		DMSO	6	4	2		DMSO	6	4	2
		0.99	1.1	0.67	1.31		0.77	0.89	0.64	0.42
		0.9	1.04	0.84	1.08		0.58	0.7	0.72	0.43
		0.97	1.27	0.66	1.06		2.05	0.72	0.67	0.48
Fig S9c			MV4;11 % Annexin V(+) cells					KOPN8 % Annexin V(+) cells
			AS-nc (uM)					AS-nc (uM)
		DMSO	6	4	2		DMSO	6	4	2
		3.81	3	2.35	3.62		7.24	7.96	7.36	6.32
		3.79	3.59	3.67	6.04		7.1	6.03	6.41	5.25
		7.04	6.28	4.83	7.38		5.46	6.25	6.28	5.31

[truncated: 3 more sheets: Fig S10, Fig S11, Fig S12]
